# Supplementary material for: Impact of single nucleotide variants in estrogen genes on ovarian cancer risk: a systematic review and meta-analysis
Source: Endocr Oncol. 2025 Aug 27;5(1):e250007. doi: 10.1530/EO-25-0007 (PMC12558086; doi:10.1530/EO-25-0007)
Supplement: Supplementary file 2 [file appendixB.xlsx]

## Sheet: Appendix B
Paper	SNP	HWE (Chi-square Test)
AbaoÄŸlu et al. (15)	rs4680	p = 0.92*
Oliveira et al. (16)	rs1695	p = 0.79
Leite et al. (17)	rs743572	p = 0.011
	rs4646903	p = 0.23*
	rs1048943	p = 0.65
	rs2234693	p = 0.11
	rs4680	p = 0.17
Dos Santos et al. (18)	rs743572	p = 0.646*
	rs1695	p = 0.968*
Garner et al. (19)	rs743572	p = 0.26*
	rs4680	p = 0.74*
Goodman et al. (20)	rs4680	p = 0.98*
Goodman et al. (21)	rs4646903	p = 0.0045*@
	rs1048943	p = 0.13*
	rs1056836	p = 0.44*
	rs4680	p = 0.33*
Kumar et al. (7)	rs743572	p = 0.14*
Gulyaeva et al. (23)	rs700519	p = 0.000027*@
	rs9282861	p = 0.000016*@
Heubner et al. (24)	rs1048943	p = 0.82*
Matei et al. (25)	rs1048943	p ≈ 1.000*
Mikhailova et al. (26)	rs4646903	p = 0.07*
	rs762551	p = 0.12*
	rs700519	p = 0.07*
	rs9282861	p = 0.00014*
Mrozikiewicz et al. (27)	rs4646903	p = 0.2745*
	rs1048943	p = 0.1085*
Pemmaraju et al. (28)	rs2234693	p = 0.0012*
Holt et al. (4)	rs4646903	p = 0.25*
	rs1048943	p = 0.39*
SchÃ¼ler et al. (29)	rs3020450	p = 0.74*
Sellers et al. (2)	rs1048943	p = 0.28*
	rs1056836	p = 0.96*
	rs4680	p = 0.86*
	rs9282861	p = 0.43*
Sugawara et al. (31)	rs4646903	p = 0.23*
	rs1048943	p = 0.28*
Wu et al. (32)	rs2234693	!
Yazici et al. (33)	rs743572	p = 0.09
Zahid et al. (34)	rs1056836	p = 0.73
	rs4680	p = 0.61
*Since the HWE value was not explicitly reported in the article, we calculated it ourselves using the Hardy-Weinberg equilibrium formula. We estimated allele frequencies based on the observed genotype counts, calculated the expected genotype distribution, and then performed a chi-square (χ²) test to assess equilibrium.
@ Although the study stated that the genotype distributions conformed to Hardy-Weinberg equilibrium, our analysis indicates a significant deviation.
! The p-value for Hardy-Weinberg equilibrium (HWE) in the control group for the rs2234693 variant was not provided in the paper. Additionally, the genotype counts necessary to calculate it (PP, Pp, pp) for the control group were not reported, thus making it impossible to compute the p-value based on the information available.
