# Supplementary material for: Impact of single nucleotide variants in estrogen genes on ovarian cancer risk: a systematic review and meta-analysis
Source: Endocr Oncol. 2025 Aug 27;5(1):e250007. doi: 10.1530/EO-25-0007 (PMC12558086; doi:10.1530/EO-25-0007)
Supplement: Supplementary file 3 [file appendixC.xlsx]

## Sheet: Appendix C
COMT rs4680 (G>A)
Study (Reference)	Cases G/G	Cases G/A	Cases A/A	Controls G/G	Controls G/A	Controls A/A
Abaoğlu et al. (2020)	17	19	9	12	22	13
Leite et al. (2009)	31	34	9	57	71	13
Garner et al. (2002)	59	103	48	52	119	54
Goodman et al. (2000)	27	54	27	25	52	29
Goodman et al. (2001)	52	57	16	68	57	19
Zahid et al. (2015)	7	14	11	4	23	7
CYP1B1 rs1056836 (C>G)
Study (Reference)	Cases C/C	Cases C/G	Cases G/G	Controls C/C	Controls C/G	Controls G/G
Goodman et al. (2001)	67	48	13	95	42	7
Sellers et al. (2005)	153	253	115	188	300	110
Zahid et al. (2015)	9	14	10	12	15	6
Holt et al (2006)	59	149	111	170	255	149
Delort et al. (2008)	6	27	18	203	475	322
GSTP1 rs1695 (A>G)
Study (Reference)	Cases A/A	Cases A/G	Cases G/G	Controls A/A	Controls A/G	Controls G/G
Oliveira et al. (2010)	76	42	14	60	59	13
Dos Santos et al. (2017)	10	9	2	19	29	11
Delort et al. (2008)	26	20	5	459	434	107
CYP17A1 rs743572 (T>C)
Study (Reference)	Cases T/T	Cases T/C	Cases C/C	Controls T/T	Controls T/C	Controls C/C
Dos Santos et al. (2017)	4	5	3	21	31	9
Garner et al. (2002)	70	120	35	111	96	34
Yazici et al. (2006)	25	55	11	40	54	9
Kumar et al. (2022)	77	90	33	101	88	11
CYP1A1 rs1048943 (A>G)
Study (Reference)	Cases A/A	Cases A/G	Cases G/G	Controls A/A	Controls A/G	Controls G/G
Delort et al. (2008)	48	3	0	932	59	5
Goodman et al. (2001)	90	29	5	102	34	8
Heubner et al. (2009)	102	8	1	96	22	1
Aktas et al (2002)	45	57	15	158	35	9
Sugawara et al. (2003)	29	15	1	21	10	0
CYP1A2 rs762551 (C>A)
Study (Reference)	Cases C/C	Cases C/A	Cases A/A	Controls C/C	Controls C/A	Controls A/A
Goodman et al. (2001)	6	37	73	13	58	67
Mikhailova et al. (2006)	6	82	78	0	56	114
Gulyaeva et al. (2008)	9	54	33	2	58	120
ESR2 rs3020450 (G>A)
Study (Reference)	Cases G/G	Cases G/A	Cases A/A	Controls G/G	Controls G/A	Controls A/A
Lurie et al. (2008)	202	91	20	330	209	30
Schüler et al. (2014)	93	63	26	78	82	24
CYP1A1 rs4646903 (T>C)
Study (Reference)	Cases T/T	Cases T/C	Cases C/C	Controls T/T	Controls T/C	Controls C/C
Sugawara et al. (2003)	19	23	4	15	15	1
Holt et al. (2006)	244	61	5	423	138	12
Mikhailova et al. (2006)	132	36	0	148	40	0
Gulyaeva et al. (2008)	69	27	0	148	40	0
