# Supplementary material for: Impact of single nucleotide variants in estrogen genes on ovarian cancer risk: a systematic review and meta-analysis
Source: Endocr Oncol. 2025 Aug 27;5(1):e250007. doi: 10.1530/EO-25-0007 (PMC12558086; doi:10.1530/EO-25-0007)
Supplement: Supplementary file 4 [file appendixD.xlsx]

## Sheet: Appendix D
SNP	Gene	Genetic Model	Comparison	No. of Studies (Refs)	OR (Odds Ratio)	95% CI	p-value	I² (%)	Statistical Model
rs4680	COMT	Dominant	GG + GA vs. AA	6 (15, 17, 19, 20, 21, 34)	0.80	0.51–1.27	0.346	0.0	Random Effects
rs4680	COMT	Recessive	GG vs. GA + AA	6 (15, 17, 19, 20, 21, 34)	2025-01-08	0.64–1.83	0.77	0.0	Random Effects
rs1056836	CYP1B1	Dominant	CC + CG vs. GG	5 (21, 23, 26, 30, 34)	2025-01-09	0.83–1.45	0.524	0.0	Random Effects
rs1056836	CYP1B1	Recessive	CC vs. CG + GG	5 (21, 23, 26, 30, 34)	2025-01-24	0.88–1.75	0.195	34.0	Random Effects
rs1695	GSTP1	Dominant	AA + AG vs. GG	2 (16, 18)	2025-01-08	0.42–2.85	0.874	69.9	Random Effects
rs1695	GSTP1	Recessive	AA vs. AG + GG	3 (16, 17, 18)	2025-01-18	0.52–2.67	0.691	0.0	Random Effects
rs743572	CYP17A1	Dominant	TT + TC vs. CC	4 (7, 17, 19, 33)	1.56	1.00 – 2.45	0.05	55.6%	Random Effects
rs743572	CYP17A1	Recessive	TT vs. TC + CC	2 (7, 33)	1.42	0.05 – 37.29	0.825	95.3%	Random Effects
rs762551	CYP1A2	Dominant	CC + CA vs. AA	3 (21, 23, 26)	2025-02-22	1.18 – 4.18	0.053	72.5%	Random Effects
rs762551	CYP1A2	Recessive	CC vs. CA + AA	3 (21, 23, 26)	2.91	0.65–12.98	0.168	80.7%	Random Effects
rs3020450	ESR2	Dominant	GG + GA vs. AA	2 (6, 29)	2025-01-03	0.81 – 1.30	0.82	0.0	Random Effects
rs3020450	ESR2	Recessive	GG vs. GA + AA	2 (6, 29)	2025-01-07	0.85 – 1.35	0.56	0.0	Random Effects
rs1048943	CYP1A1	Dominant	AA + AG vs. GG	4 (24, 25, 27, 31)	2025-01-27	0.41 - 3.93	0.67	70.1	Random Effects
rs1048943	CYP1A1	Recessive	AA vs. AG + GG	3 (24, 27, 31)	2.40	0.70 - 8.20	0.16	0.0	Fixed Effects
rs4646903	CYP1A1	Dominant	TT + TC vs. CC	4 (17, 26, 27, 31)	0.94	0.62 – 1.43	0.78	0.0	Random Effects
rs4646903	CYP1A1	Recessive	TT vs. TC + CC	3 (17, 27, 31)	0.89	0.17 – 4.61	0.89	0.0	Random Effects
