# Supplementary material for: Impact of single nucleotide variants in estrogen genes on ovarian cancer risk: a systematic review and meta-analysis
Source: Endocr Oncol. 2025 Aug 27;5(1):e250007. doi: 10.1530/EO-25-0007 (PMC12558086; doi:10.1530/EO-25-0007)
Supplement: Supplementary file 8 [file supplementary_materials2.xlsx]

## Sheet: Sheet1
Author	SNP	Chromosome	Gene	Position	Localization	Risk allele	Protective allele	p<0,05 ?
AbaoÄŸlu et al. (15)	rs4860	22	COMT	Chromosome 22, NC_000022.11 (19941772..19969975)	Exon (Missense mutation)	-	-	No
Oliveira et al. (16)	rs1695	11	GSTP1	chr11:67585218 (GRCh38.p14)	Exon (Missense mutation)	A (Ile)	G (Val)	Yes
Leite et al. (17)	rs4646903	15	CYP1A1 (MspI)	chr15:74719300 (GRCh38.p14)	Promoter region/5'UTR (Regulatory)	-	-	No
	rs1048943	15	CYP1A1*2C (Ile/Val)	chr15:74720644 (GRCh38.p14) Help	Exon (Missense mutation)	-	-	No
	rs2234693	6	ESR1 (PVUII)	chr6:151842200 (GRCh38.p14)	Intron (Intronic variant)	T (p)	C (P)	Yes
	rs4680	22	COMT	chr22:19963748 (GRCh38.p14)	Exon (Missense mutation)	-	-	No
Dos Santos et al. (18)	rs743572	10	CYP17A1	chr10:102837395 (GRCh38.p14)	Promoter region/5'UTR (Regulatory)	-	-	No
	rs1695	11	GSTP1	chr11:67585218 (GRCh38.p14)	Exon (Missense mutation)	-	-	No
Garner et al. (19)	rs743572	10	CYP17A1	chr10:102837395 (GRCh38.p14)	Promoter region/5'UTR (Regulatory)	C(A2)	T (A1)	Yes
	rs4680	22	COMT	chr22:19963748 (GRCh38.p14)	Exon (Missense mutation)	-	-	No
Goodman et al. (20)	rs4680	22	COMT	chr22:19963748 (GRCh38.p14)	Exon (Missense mutation)	-	-	No
Goodman et al. (21)	rs1048943	15	CYP1A1*2C (Ile/Val)	chr15:74720644 (GRCh38.p14)	Exon (Missense mutation)	-	-	No
	rs1056836	2	CYP1B1 (Val/Leu)	chr2:38071060 (GRCh38.p14)	Exon (Missense mutation)	G (Val)	C (Leu)	Yes
	rs4680	22	COMT (mspl)	chr22:19963748 (GRCh38.p14)	Exon (Missense mutation)	-	-	No
Kumar et al. (7)	rs743572	10	CYP17A1	chr10:102837395 (GRCh38.p14)	Promoter region/5'UTR (Regulatory)	C	T	Yes
Heubner et al. (24)	rs1048943	15	CYP1A1*2C (Ile/Val)	chr15:74720644 (GRCh38.p14)	Exon (Missense mutation)	A (Ile)	G (Val)	Yes
Matei et al. (25)	rs1048943	15	CYP1A1*2C (Ile/Val)	chr15:74720644 (GRCh38.p14)	Exon (Missense mutation)	-	-	No
Mikhailova et al. (26)	rs4646903	15	CYP1A1 (MspI)	chr15:74719300 (GRCh38.p14)	Promoter region/5'UTR (Regulatory)	-	-	No
	rs762551	15	CYP1A2	chr15:74749576 (GRCh38.p14)	Intron (Intronic variant)	C	A	Yes
	rs700519	15	CYP19A1	chr15:51215771 (GRCh38.p14)	Exon (Missense mutation)	-	-	No
Mrozikiewicz et al. (27)	rs4646903	15	CYP1A1 (MspI)	chr15:74719300 (GRCh38.p14)	Promoter region/5'UTR (Regulatory)	T	C	Yes
	rs1048943	15	CYP1A1*2C (Ile/Val)	chr15:74720644 (GRCh38.p14)	Exon (Missense mutation)	A	G	Yes
Holt et al. (4)	rs4646903	15	CYP1A1 (MspI)	chr15:74719300 (GRCh38.p14)	Promoter region/5'UTR (Regulatory)	-	-	No
	rs1048943	15	CYP1A1*2C (Ile/Val)	chr15:74720644 (GRCh38.p14)	Exon (Missense mutation)	-	-	No
Schüller et al. (29)	rs3020450	14	ESR2	chr14:64301584 (GRCh38.p14)	Promoter region (Regulatory variant)	-	-	No
Sellers et al. (2)	rs1048943	15	CYP1A1*2C (Ile/Val)	chr15:74720644 (GRCh38.p14)	Exon (Missense mutation)	-	-	No
	rs1056836	2	CYP1B1 (Val/Leu)	chr2:38071060 (GRCh38.p14)	Exon (Missense mutation)	-	-	No
	rs4680	22	COMT (mspl)	chr22:19963748 (GRCh38.p14)	Exon (Missense mutation)	-	-	No
	rs9282861	16	SULT1A1	chr16:28606193 (GRCh38.p14)	Exon (Missense mutation)	-	-	No
Sugawara et al. (31)	rs4646903	15	CYP1A1 (MspI)	chr15:74719300 (GRCh38.p14)	Promoter region/5'UTR (Regulatory)	-	-	No
	rs1048943	15	CYP1A1*2C (Ile/Val)	chr15:74720644 (GRCh38.p14)	Exon (Missense mutation)	-	-	No
Yazici et al. (33)	rs743572	10	CYP17A1	chr10:102837395 (GRCh38.p14)	Promoter region/5'UTR (Regulatory)	C	-	Yes
Zahid et al. (34)	rs1056836	2	CYP1B1 (Val/Leu)	chr2:38071060 (GRCh38.p14)	Exon (Missense mutation)	-	-	No
	rs4680	22	COMT (mspl)	chr22:19963748 (GRCh38.p14)	Exon (Missense mutation)	-	-	No
"-" = The study did not demonstrate a statistically significant association between any specific allele and either an increased risk of or protection against ovarian cancer.
